# Supplementary material for: Decay Rates of Plasmonic Elliptical Nanostructures via Effective Medium Theory
Source: Nanomaterials (Basel). 2021 Jul 27;11(8):1928. doi: 10.3390/nano11081928 (PMC8398447; doi:10.3390/nano11081928)
Supplement: Supplementary file 1 [file nanomaterials-11-01928-s001.zip]

Archive with 1 entries (1 files):
- nanomaterials-1302579-SI.pdf
